# Supplementary material for: A comprehensive analysis of canonical biological pathways linking milk yield and quality traits to key fertility indicators in Murciano-Granadina dairy does
Source: PLoS One. 2026 Apr 29;21(4):e0348264. doi: 10.1371/journal.pone.0348264 (PMC13127934; doi:10.1371/journal.pone.0348264)
Supplement: S1 Table — (XLSX) [file pone.0348264.s006.xlsx]

## Sheet: Information
Article title	A Comprehensive Analysis of Canonical Biological Pathways Linking Milk Yield and Quality Traits to Key Fertility Indicators in Murciano-Granadina Dairy Does
Journal name	Plos One
Authors' name	María Pía Peláez Caro, Ander Arando Arbulu, José Manuel León Jurado, Juan Vicente Delgado Bermejo, Javier Fernández Álvarez and Francisco Javier Navas González
Corresponding author's affiliation	Department of Genetics, Faculty of Veterinary Sciences, University of Córdoba, Spain.
Corresponding author's email	fjng87@hotmail.com
Table S1. Farm geolocalization where Murciano-Granadina does were located across Spain and Portugal territories.

## Sheet: Farm Geolocalization
Farm	Country	Province	Town	Latitude	Longitude
GOG	Spain	Granada	Chauchina	37199770	-3771570
ABC	Spain	Granada	Albolote	373667	-37833
IF	Spain	Granada	Ácula	373833	-30167
GPC	Spain	Granada	Huétor Tájar	372833	-37833
GAP	Spain	Granada	Iznalloz	373833	-36333
GJN	Spain	Granada	Iznalloz	373833	-36333
GMO	Spain	Granada	Alhama de Granada	370167	-36500
GLJ	Spain	Granada	Alhama de Granada	370167	-36500
GPP	Spain	Granada	Alhama de Granada	370167	-36500
GHBJG	Spain	Jaén	Frailes	380500	-36500
GJE	Spain	Granada	Piñar	374167	-33833
GCL	Spain	Granada	Diezma	373833	-33500
WD	Spain	Granada	Campotéjar	374167	-34167
GPM	Spain	Granada	Játar	372833	-35167
GCP	Spain	Granada	Darro	373833	-34167
GRR	Spain	Granada	Lanjarón	369333	-35333
FRA	Spain	Granada	Algarinejo	373833	-33833
GLV	Spain	Granada	Guadix	372833	-31333
AM	Spain	Granada	Guadix	372833	-31333
GMR	Spain	Jaén	Santisteban del Puerto	380500	-36167
GLH	Spain	Granada	Motril	367500	-35167
ACG	Spain	Granada	Almuñécar	367333	-36667
GIL	Spain	Granada	Huéneja	373833	-33333
GMJ	Spain	Almería	Fiñana	373833	-27000
GFM	Spain	Granada	Baza	375667	-29833
GTN	Spain	Granada	Baza	375667	-29833
GSF	Spain	Granada	Baza	375667	-29833
GIO	Spain	Granada	Cuevas del Campo	373833	-34167
GPF	Spain	Granada	Ugíjar	369500	-31500
GEI	Spain	Granada	Ugíjar	369500	-31500
DAD	Spain	Granada	Caniles	373833	-34167
GMP	Spain	Granada	Caniles	373833	-34167
IR	Spain	Granada	Murtas	373833	-34167
GME	Spain	Granada	Benamaurel	373833	-34167
GAA	Spain	Granada	Cortes de Baza	373833	-34167
GCD	Spain	Almería	Alboloduy	373833	-27000
GMT	Spain	Jaén	Linares	381000	-36000
GRF	Spain	Almería	Adra	367500	-27833
AJG	Spain	Málaga	Cuevas del Becerro	366500	-51333
GRJ	Spain	Jaén	Úbeda	386833	-33667
GGF	Spain	Almería	Tabernas	371000	-24167
GFB	Spain	Granada	Castril	373833	-34167
CL	Spain	Jaén	Sabiote	382833	-33667
GRM	Spain	Granada	Huéscar	424667	-24167
GCM	Spain	Granada	Huéscar	424667	-24167
GLS	Spain	Granada	Huéscar	424667	-24167
GGE	Spain	Granada	Huéscar	424667	-24167
GSL	Spain	Almería	Pechina	368333	-24167
GDS	Spain	Sevilla	Écija	375333	-50667
GMR	Spain	Jaén	Santisteban del Puerto	380500	-36167
GGM	Spain	Almería	Cantoria	373833	-27000
GPA	Spain	Almería	Roquetas de Mar	367667	-26167
GHG	Spain	Almería	Vícar	368333	-26167
IE	Spain	Almería	Lubrín	373833	-27000
GS	Spain	Almería	Lubrín	373833	-27000
GPS	Spain	Almería	Lubrín	373833	-27000
GDP	Spain	Cádiz	Benaocaz	366167	-56167
GJP	Spain	Almería	Bédar	373833	-27000
GFG	Spain	Almería	Vera	373833	-27000
GRC	Spain	Almería	Vera	373833	-27000
AGZ	Spain	Cádiz	Los Barrios	362000	-54500
GAL	Spain	Córdoba	Pedroche	383833	-43833
GIM	Spain	Córdoba	Belmez	383833	-43833
MMA	Spain	Córdoba	Pozoblanco	383833	-43833
RS	Spain	Córdoba	Pozoblanco	383833	-43833
GDR	Spain	Córdoba	Pozoblanco	383833	-43833
GMM	Spain	Córdoba	Pozoblanco	383833	-43833
GPD	Spain	Córdoba	Villaralto	383833	-43833
RBG	Spain	Córdoba	Añora	383833	-43833
GFS	Spain	Córdoba	Añora	383833	-43833
GBP	Spain	Córdoba	Añora	383833	-43833
BAB	Spain	Córdoba	Añora	383833	-43833
GPI	Spain	Córdoba	Dos Torres	383833	-43833
GPI	Spain	Córdoba	Dos Torres	383833	-43833
GLM	Spain	Córdoba	Viso (El)	383833	-43833
GFD	Spain	Córdoba	Fuente Obejuna	383833	-43833
MO	Spain	Córdoba	Los Blázquez	383833	-43833
GHA	Spain	Badajoz	Monesterio	383833	-63833
SB	Spain	Badajoz	Monesterio	383833	-63833
GEC	Spain	Badajoz	Monesterio	383833	-63833
GHBJG	Spain	Badajoz	Monesterio	383833	-63833
GJJ	Spain	Badajoz	Castuera	383833	-63833
GBT	Spain	Badajoz	Salvatierra de los Barros	383833	-63833
GGR	Spain	Badajoz	Olivenza	383833	-63833
FYR	Spain	Ávila	Higuera de las Dueñas	403833	-43833
RRL	Spain	Toledo	Talavera de la Reina	393833	-43833
ALD	Spain	Ávila	Casavieja	403833	-43833
ZAA	Spain	Ávila	Candeleda	403833	-43833
GVF	Portugal	Portalegre	Portalegre	393833	-73833
GAR	Portugal	Portalegre	Portalegre	393833	-73833
GHR	Spain	Cáceres	Herreruela	393833	-63833
AUG	Spain	Ávila	Papátrigo	403833	-43833
KPQ	Spain	Cáceres	Riolobos	393833	-63833
AMF	Spain	Salamanca	Alba de Tormes	403833	-63833
GOM	Spain	Valladolid	Medina de Rioseco	413833	-53833
CES	Spain	Zamora	Palacios del Pan	4160403	-587670
AMC	Spain	León	Quintanilla de Babia	4294168	-617590
