# Supplementary material for: A comprehensive analysis of canonical biological pathways linking milk yield and quality traits to key fertility indicators in Murciano-Granadina dairy does
Source: PLoS One. 2026 Apr 29;21(4):e0348264. doi: 10.1371/journal.pone.0348264 (PMC13127934; doi:10.1371/journal.pone.0348264)
Supplement: S2 Table — (XLSX) [file pone.0348264.s007.xlsx]

## Sheet: Information
Article title	A Comprehensive Analysis of Canonical Biological Pathways Linking Milk Yield and Quality Traits to Key Fertility Indicators in Murciano-Granadina Dairy Does
Journal name	Plos One
Authors' name	María Pía Peláez Caro, Ander Arando Arbulu, José Manuel León Jurado, Juan Vicente Delgado Bermejo, Javier Fernández Álvarez and Francisco Javier Navas González
Corresponding author's affiliation	Department of Genetics, Faculty of Veterinary Sciences, University of Córdoba, Spain.
Corresponding author's email	fjng87@hotmail.com
Table S2. Multicollinearity Analysis of Milk Yield and Composition related Parameters and Fertility Scale and/or rates Sets.

## Sheet: VIF Milk Yield and Composition
Round 1						Round 2						Round 3						Round 4						Round 5						Round 6						Round 7						Round 8						Round 9
Statistic	R²	Tolerance	VIF	Verdict		Statistic	R²	Tolerance	VIF	Verdict		Statistic	R²	Tolerance	VIF	Verdict		Statistic	R²	Tolerance	VIF	Verdict		Statistic	R²	Tolerance	VIF	Verdict		Statistic	R²	Tolerance	VIF	Verdict		Statistic	R²	Tolerance	VIF	Verdict		Statistic	R²	Tolerance	VIF	Verdict		Statistic	R²
Standardized Fat 305 days	0.994382	0.00561767	178.01	Discard		Standardized Protein 240 days	0.991001	0.00899852	111.129	Discard		Standardized Protein 305 days	0.988858	0.0111424	89.7469	Discard		Standardized Milk Yield 240 days	0.98829	0.0117098	85.3983	Discard		Standardized Fat 210 days	0.987	0.0129995	76.9258	Discard		Standardized Dry Matter 240 days	0.984441	0.0155585	64.2735	Maintain		Standardized Protein 210 days	0.975413	0.0245875	40.6711	Discard		Standardized Fat 240 days	0.964779	0.0352212	28.392	Discard		Standardized Milk Yield 210 days	0.963901
Standardized Protein 305 days	0.993682	0.00631821	158.273	Maintain		Standardized Fat 240 days	0.99017	0.00982987	101.731	Maintain		Standardized Milk Yield 240 days	0.988354	0.0116461	85.8657	Maintain		Standardized Fat 210 days	0.987037	0.0129633	77.1406	Maintain		Standardized Fat 240 days	0.985686	0.0143138	69.8625	Maintain		Standardized Dry Matter 210 days	0.983308	0.0166916	59.9105	Maintain		Standardized Fat 240 days	0.972722	0.0272778	36.6598	Maintain		Standardized Milk Yield 210 days	0.964009	0.0359912	27.7846	Maintain		Standardized Lactose 305 days	0.961322
Standardized Fat 240 days	0.992057	0.00794292	125.898	Maintain		Standardized Protein 305 days	0.990001	0.009999	100.01	Maintain		Standardized Fat 210 days	0.987423	0.0125766	79.5128	Maintain		Standardized Fat 240 days	0.985708	0.0142925	69.9669	Maintain		Standardized Dry Matter 240 days	0.984899	0.0151008	66.2216	Maintain		Standardized Protein 210 days	0.975629	0.0243709	41.0325	Maintain		Standardized Milk Yield 210 days	0.965254	0.0347465	28.7799	Maintain		Standardized Lactose 305 days	0.961355	0.0386454	25.8763	Maintain		Standardized Dry Matter 210 days	0.953663
Standardized Protein 240 days	0.991413	0.00858698	116.455	Maintain		Standardized Protein 210 days	0.989168	0.0108324	92.3159	Maintain		Standardized Fat 240 days	0.986511	0.0134886	74.1364	Maintain		Standardized Dry Matter 240 days	0.984899	0.0151006	66.2225	Maintain		Standardized Dry Matter 210 days	0.98398	0.0160204	62.4203	Maintain		Standardized Fat 240 days	0.973671	0.0263293	37.9805	Maintain		Unstandardized Fat	0.964689	0.0353113	28.3196	Maintain		Unstandardized Fat	0.957516	0.0424842	23.5382	Maintain		Standardized Lactose 240 days	0.941712
Unstandardized Fat	0.990741	0.00925897	108.003	Maintain		Standardized Milk Yield 240 days	0.988937	0.0110626	90.3949	Maintain		Unstandardized Protein	0.986152	0.0138478	72.2138	Maintain		Standardized Milk Yield 210 days	0.984845	0.0151548	65.9857	Maintain		Standardized Protein 210 days	0.979357	0.0206426	48.4436	Maintain		Unstandardized Fat	0.965308	0.0346917	28.8254	Maintain		Standardized Lactose 305 days	0.961375	0.0386247	25.8902	Maintain		Standardized Dry Matter 210 days	0.955416	0.0445845	22.4293	Maintain		Standardized Milk Yield 305 days	0.940443
Unstandardized Protein	0.990329	0.00967054	103.407	Maintain		Standardized Fat 210 days	0.988864	0.0111362	89.7969	Maintain		Standardized Milk Yield 210 days	0.984928	0.0150715	66.3503	Maintain		Standardized Dry Matter 210 days	0.98398	0.0160196	62.4233	Maintain		Unstandardized Fat	0.965967	0.0340331	29.3831	Maintain		Standardized Milk Yield 210 days	0.965259	0.0347406	28.7848	Maintain		Standardized Lactose 210 days	0.961168	0.0388319	25.752	Maintain		Standardized Lactose 240 days	0.952641	0.0473588	21.1154	Maintain		Unstandardized Lactose	0.935801
Standardized Protein 210 days	0.989168	0.0108323	92.3169	Maintain		Unstandardized Protein	0.986492	0.0135076	74.0323	Maintain		Standardized Dry Matter 240 days	0.984922	0.0150785	66.3197	Maintain		Standardized Protein 210 days	0.979453	0.020547	48.669	Maintain		Standardized Milk Yield 210 days	0.965455	0.0345455	28.9473	Maintain		Standardized Lactose 210 days	0.961753	0.0382469	26.1459	Maintain		Standardized Protein 150 days	0.959652	0.0403481	24.7843	Maintain		Standardized Milk Yield 305 days	0.940447	0.0595531	16.7917	Maintain		Standardized Milk Yield 150 days	0.92981
Standardized Milk Yield 240 days	0.988938	0.0110624	90.3966	Maintain		Standardized Milk Yield 210 days	0.985313	0.0146867	68.0886	Maintain		Standardized Dry Matter 210 days	0.983998	0.0160023	62.4909	Maintain		Standardized Milk Yield 305 days	0.968552	0.0314482	31.7983	Maintain		Standardized Lactose 210 days	0.964361	0.0356387	28.0593	Maintain		Standardized Lactose 305 days	0.961403	0.0385968	25.9089	Maintain		Standardized Dry Matter 210 days	0.956602	0.0433978	23.0426	Maintain		Unstandardized Lactose	0.940098	0.0599016	16.694	Maintain		Unstandardized Dry Matter	0.921534
Standardized Fat 210 days	0.988872	0.0111282	89.8618	Maintain		Standardized Dry Matter 240 days	0.985036	0.0149641	66.8266	Maintain		Standardized Lactose 305 days	0.981876	0.0181241	55.1752	Maintain		Unstandardized Fat	0.966014	0.0339858	29.424	Maintain		Standardized Protein 150 days	0.962047	0.0379528	26.3485	Maintain		Standardized Protein 150 days	0.959721	0.0402793	24.8267	Maintain		Standardized Lactose 240 days	0.955061	0.0449386	22.2526	Maintain		Standardized Milk Yield 150 days	0.929812	0.0701879	14.2475	Maintain		Standardized Protein 150 days	0.917303
Standardized Milk Yield 210 days	0.985313	0.0146865	68.0896	Maintain		Standardized Dry Matter 210 days	0.98407	0.0159298	62.7755	Maintain		Standardized Protein 210 days	0.981335	0.0186651	53.576	Maintain		Standardized Lactose 210 days	0.964523	0.0354768	28.1874	Maintain		Standardized Lactose 240 days	0.961734	0.0382658	26.133	Maintain		Standardized Lactose 240 days	0.956611	0.0433885	23.0476	Maintain		Unstandardized Protein	0.943869	0.0561315	17.8153	Maintain		Unstandardized Dry Matter	0.922851	0.0771494	12.9619	Maintain		Unstandardized Fat	0.907878
Standardized Dry Matter 240 days	0.985052	0.014948	66.8984	Maintain		Standardized Lactose 305 days	0.983127	0.0168732	59.2655	Maintain		Standardized Milk Yield 305 days	0.969026	0.0309737	32.2855	Maintain		Standardized Protein 150 days	0.962095	0.0379055	26.3814	Maintain		Standardized Lactose 305 days	0.961428	0.0385722	25.9254	Maintain		Unstandardized Protein	0.944307	0.0556935	17.9554	Maintain		Unstandardized Lactose	0.942299	0.0577013	17.3306	Maintain		Standardized Protein 150 days	0.918845	0.081155	12.3221	Maintain		Standardized Dry Matter 305 days	0.90498
Standardized Dry Matter 210 days	0.984079	0.015921	62.81	Maintain		Standardized Lactose 240 days	0.978476	0.0215239	46.4599	Maintain		Unstandardized Lactose	0.968937	0.0310631	32.1925	Maintain		Standardized Lactose 240 days	0.961739	0.0382612	26.1361	Maintain		Unstandardized Protein	0.949847	0.0501526	19.9392	Maintain		Unstandardized Dry Matter	0.942481	0.0575186	17.3857	Discard		Standardized Milk Yield 305 days	0.941781	0.0582192	17.1765	Maintain		Standardized Fat 150 days	0.910366	0.0896341	11.1565	Maintain		Standardized Lactose 210 days	0.904252
Standardized Lactose 305 days	0.983149	0.0168511	59.3434	Maintain		Standardized Lactose 210 days	0.972166	0.027834	35.9273	Maintain		Unstandardized Fat	0.967546	0.0324544	30.8124	Maintain		Standardized Lactose 305 days	0.96145	0.0385504	25.9401	Maintain		Standardized Fat 150 days	0.946746	0.0532543	18.7778	Maintain		Unstandardized Lactose	0.942435	0.0575648	17.3717	Maintain		Standardized Milk Yield 150 days	0.930551	0.0694491	14.399	Maintain		Standardized Dry Matter 305 days	0.90801	0.0919897	10.8708	Maintain		Standardized Dry Matter 150 days	0.898007
Standardized Lactose 240 days	0.97852	0.0214798	46.5554	Maintain		Unstandardized Fat	0.97134	0.0286597	34.8922	Maintain		Standardized Lactose 210 days	0.965268	0.034732	28.7919	Maintain		Unstandardized Protein	0.950016	0.0499835	20.0066	Maintain		Unstandardized Lactose	0.943087	0.0569126	17.5708	Maintain		Standardized Milk Yield 305 days	0.941784	0.0582161	17.1774	Maintain		Unstandardized Dry Matter	0.923933	0.076067	13.1463	Maintain		Standardized Lactose 210 days	0.904522	0.095478	10.4736	Maintain		Standardized Fat 150 days	0.891637
Standardized Lactose 210 days	0.972179	0.0278209	35.9443	Maintain		Standardized Milk Yield 305 days	0.970091	0.0299092	33.4346	Maintain		Standardized Lactose 240 days	0.963322	0.0366783	27.2641	Maintain		Standardized Fat 150 days	0.947061	0.0529387	18.8898	Maintain		Unstandardized Dry Matter	0.942486	0.0575139	17.3871	Maintain		Standardized Milk Yield 150 days	0.930551	0.0694485	14.3992	Maintain		Standardized Lactose 150 days	0.921026	0.0789735	12.6625	Maintain		Standardized Dry Matter 150 days	0.899737	0.100263	9.9738	Maintain		Unstandardized Protein	0.876347
Standardized Milk Yield 305 days	0.970097	0.0299029	33.4415	Maintain		Unstandardized Lactose	0.968974	0.0310256	32.2314	Maintain		Standardized Protein 150 days	0.962404	0.0375959	26.5987	Maintain		Unstandardized Lactose	0.943087	0.0569125	17.5708	Maintain		Standardized Milk Yield 305 days	0.941893	0.0581067	17.2097	Maintain		Standardized Lactose 150 days	0.921077	0.0789225	12.6707	Maintain		Standardized Fat 150 days	0.915299	0.0847006	11.8063	Maintain		Unstandardized Protein	0.881644	0.118356	8.44908	Maintain		Standardized Lactose 150 days	0.857295
Unstandardized Lactose	0.969081	0.0309192	32.3424	Maintain		Standardized Protein 150 days	0.962418	0.0375819	26.6086	Maintain		Standardized Fat 150 days	0.947067	0.0529328	18.8919	Maintain		Unstandardized Dry Matter	0.942487	0.0575132	17.3873	Maintain		Standardized Milk Yield 150 days	0.930693	0.0693071	14.4285	Maintain		Standardized Fat 150 days	0.917299	0.0827011	12.0917	Maintain		Standardized Dry Matter 305 days	0.908075	0.0919254	10.8784	Maintain		Standardized Lactose 150 days	0.871447	0.128553	7.7789	Maintain		Unstandardized Milk Yield	0.818564
Standardized Protein 150 days	0.962439	0.0375614	26.6231	Maintain		Standardized Fat 150 days	0.94707	0.0529297	18.893	Maintain		Unstandardized Dry Matter	0.942518	0.0574823	17.3967	Maintain		Standardized Milk Yield 150 days	0.930943	0.0690574	14.4807	Maintain		Standardized Lactose 150 days	0.921363	0.0786367	12.7167	Maintain		Standardized Dry Matter 305 days	0.908097	0.0919029	10.8811	Maintain		Standardized Dry Matter 150 days	0.900819	0.0991806	10.0826	Maintain		Unstandardized Milk Yield	0.822187	0.177813	5.62388	Maintain		Unstandardized Somatic Cells Count	0.0261399
Standardized Fat 150 days	0.947278	0.0527219	18.9675	Maintain		Unstandardized Dry Matter	0.9426	0.0574003	17.4215	Maintain		Standardized Milk Yield 150 days	0.930993	0.0690068	14.4913	Maintain		Standardized Lactose 150 days	0.922357	0.0776426	12.8795	Maintain		Standardized Dry Matter 305 days	0.908522	0.0914783	10.9316	Maintain		Standardized Dry Matter 150 days	0.90091	0.0990898	10.0919	Maintain		Unstandardized Milk Yield	0.822786	0.177214	5.64289	Maintain		Unstandardized Somatic Cells Count	0.0266571	0.973343	1.02739	Maintain
Unstandardized Dry Matter	0.942615	0.0573847	17.4263	Maintain		Standardized Milk Yield 150 days	0.931036	0.0689638	14.5004	Maintain		Standardized Lactose 150 days	0.922776	0.0772243	12.9493	Maintain		Standardized Dry Matter 305 days	0.908547	0.0914533	10.9345	Maintain		Standardized Dry Matter 150 days	0.90147	0.0985303	10.1492	Maintain		Unstandardized Milk Yield	0.822817	0.177183	5.64388	Maintain		Unstandardized Somatic Cells Count	0.0268105	0.97319	1.02755	Maintain
Standardized Milk Yield 150 days	0.931049	0.0689513	14.503	Maintain		Standardized Lactose 150 days	0.922795	0.0772049	12.9525	Maintain		Standardized Dry Matter 305 days	0.916865	0.083135	12.0286	Maintain		Standardized Dry Matter 150 days	0.90147	0.0985302	10.1492	Maintain		Unstandardized Milk Yield	0.823302	0.176698	5.65937	Maintain		Unstandardized Somatic Cells Count	0.0268197	0.97318	1.02756	Maintain
Standardized Lactose 150 days	0.923084	0.0769164	13.0011	Maintain		Standardized Dry Matter 305 days	0.916976	0.0830243	12.0447	Maintain		Standardized Dry Matter 150 days	0.901492	0.0985082	10.1514	Maintain		Unstandardized Milk Yield	0.828943	0.171057	5.84602	Maintain		Unstandardized Somatic Cells Count	0.0268199	0.97318	1.02756	Maintain
Standardized Dry Matter 305 days	0.919367	0.080633	12.4019	Maintain		Standardized Dry Matter 150 days	0.901492	0.098508	10.1515	Maintain		Unstandardized Milk Yield	0.854991	0.145009	6.89613	Maintain		Unstandardized Somatic Cells Count	0.0270888	0.972911	1.02784	Maintain
Standardized Dry Matter 150 days	0.901501	0.0984991	10.1524	Maintain		Unstandardized Milk Yield	0.855219	0.144781	6.90696	Maintain		Unstandardized Somatic Cells Count	0.0278764	0.972124	1.02868	Maintain
Unstandardized Milk Yield	0.855612	0.144388	6.92576	Maintain		Unstandardized Somatic Cells Count	0.0279319	0.972068	1.02873	Maintain
Unstandardized Somatic Cells Count	0.0279796	0.97202	1.02878	Maintain
[truncated: 48 more columns]

## Sheet: VIF Fertility Scales or %
Round 1					Round 2
Statistic	R²	Tolerance	VIF	Verdict	Statistic	R²	Tolerance	VIF	Verdict
Fertility per day of insemination	0.853605	0.146395	6.83085	Discard	Fertility per buck batch and day of insemination	0.517299	0.482701	2.07167	Maintain
Fertility per buck batch and day of insemination	0.835259	0.164741	6.07012	Maintain	Fertility by semen type	0.517299	0.482701	2.07167	Maintain
Fertility by semen type	0.57625	0.42375	2.35988	Maintain
